# Supplementary material for: Asking questions changes health-related behavior: an updated systematic review and meta-analysis
Source: J Clin Epidemiol. 2020 Jul;123:59–68. doi: 10.1016/j.jclinepi.2020.03.014 (PMC7308800; doi:10.1016/j.jclinepi.2020.03.014)
Supplement: Data Profile [file mmc5.xml]

<?xml version="1.0" encoding="UTF-8" standalone="no"?><data:data><datasets><author>lisa.miles-2@manchester.ac.uk</author><type>0</type><dataset><value>1</value><reason>Data will be made available on request</reason><comments/></dataset></datasets></data:data>
